# Supplementary material for: Identification and expression analysis of chemosensory receptors in the tarsi of fall armyworm, Spodoptera frugiperda (J. E. Smith)
Source: Front Physiol. 2023 Apr 10;14:1177297. doi: 10.3389/fphys.2023.1177297 (PMC10123274; doi:10.3389/fphys.2023.1177297)
Supplement: Supplementary file 1 [file DataSheet1.ZIP]

Archive with 5 entries (5 files):
- Supplementary data/Fig S1 (NR).tif
- Supplementary data/Fig S2 (GO).tif
- Supplementary data/Table S1 (tree).docx
- Supplementary data/Table S2 (primer).docx
- Supplementary data/Table S3 (aa nc).xlsx
