# Supplementary material for: Identification and expression analysis of chemosensory receptors in the tarsi of fall armyworm, Spodoptera frugiperda (J. E. Smith)
Source: Front Physiol. 2023 Apr 10;14:1177297. doi: 10.3389/fphys.2023.1177297 (PMC10123274; doi:10.3389/fphys.2023.1177297)
Supplement: Supplementary file 1 [file DataSheet1.ZIP › Supplementary data/Table S3 (aa nc).xlsx]

## Sheet: Sheet1
Table S3. Sequences of candidate ORs, GRs, and IRs in the tarsi of S. frugiperda.
Gene name	Nucleotide sequence	Amino acid sequence
SfruORco	ATGATGACCAAAGTGAAAGCCCAGGGCCTGGTCTCCGACCTGATGCCCAACATCAAGTTGATGCAGGCAGCTGGACACTTCCTCTTTAACTACCATTCAGAAAATGGTGGCATGACCGGCCTCCTCCGCAAGATCTACGCCAGCACCCACGCGATCCTCATCACCATCCACTTCGCGTGCATGGGCATCAACATGGCCCAGTACTCGGATGAAGTCAACGAGCTGACTGCCAACACCATCACCGTCCTCTTCTTCACTCATACCATCATCAAATTGGGTTTCTTCGCTTTGAATTCTAAGAGCTTTTACAGGACTTTAGCAGTTTGGAACCAGTCGAACAGCCACCCTTTGTTCACGGAGTCTGACGCCCGCTACCATCAGATCGCGCTCACCAAGATG…	MMTKVKAQGLVSDLMPNIKLMQAAGHFLFNYHSENGGMTGLLRKIYASTHAILITIHFACMGINMAQYSDEVNELTANTITVLFFTHTIIKLGFFALNSKSFYRTLAVWNQSNSHPLFTESDARYHQIALTKMRRLLYFICGMTVLSVVSWVTLTFFGESVRLITSKETNETLTEIAPRLPLKAWYPFNAMSGTMYIIAFAFQVYWLLFSMAIANLMDVMFCSWLIFACEQLQHLKAIMKPLMELSASLDTYRPNTAELFRASSTEKSEKIPDTVDMDIRGIYSTQQDFGMTLRGAGGRLQTFGQQNNNPNGLTPKQEMLARSAIKYWVERHKHVVRLVASIGDTYGTALLFHMLVSTITLTLLAYQATKINGINVYAFSTIGYLSYTLGQVFHFCIFG…
SfruOR1	ATGGACACCAATACAGATAAAACGACTCTAAATTCGGAGAAACCAGACCATTACATTCATTACATAGAAAAACCCTTAAAATTGGTCGCTTGCTGGGATCTATTCCCGAATTCTGCCAATGAAAAACGGAAAGTTTTCAACGATATTTATCTAGGAATAGTTTTATTCGTTCTGACGCATATACCGATGGTGTTGACCGTTCATTTGTATACCGAATGGCAGGACATTATGTCCAGTTTAGGGACCATAGCCGATGCGCTACCTCTACTAGTGTCTTTAGTAATCGTAGCTTACTATGCGATACATCGCCGGGACTTGTACGAGTTGCTGAATTATTTGGACAAGAACTTCAAGTATCATTCAGCTCGGGGACTGACGAATATGACTATGCAGCAGAGC…	MDTNTDKTTLNSEKPDHYIHYIEKPLKLVACWDLFPNSANEKRKVFNDIYLGIVLFVLTHIPMVLTVHLYTEWQDIMSSLGTIADALPLLVSLVIVAYYAIHRRDLYELLNYLDKNFKYHSARGLTNMTMQQSCMTARRFGRIYTACTMFSVTMYATLPVIVHLWTKEPIQSWIYMDVTQSPFFEFVFLLSCLAQMYVGLAMGQFGVFFASNSILICGQLDLVCCSLRNARYTALLQEGVKHAALVATHSDIQRDEDHNYIYNFSEIKESLYHYDEKVTHNYIDVKTNFDIYSPEYDDATMEALRDCASLCQVVNKYKEMFESFVSPLLALRVVQVTLYLCTLLYAATLKFDMITVEYLAAVALDIFVYCYYGNQIILQADRVSTAAYQSMWHTMGIRP…
SfruOR12b	ATGGAAGAAGAACCTTTGTTAATTAATAAAACTATTAAAAAGATCGAAGTTTGGTTGCGAGCTACAGGAACTAATGTAAAATCTACTCCGAAAACGCGGATGGATACAATGAAAAGTCGTGCAATTTACATTATAAACTTCTTTTGGCTGAATGTAGACCTAGGTGGGGCGGTGGTCTGGTTCATTTCTGGGATCGCGAACAAAAAGAGCTTTACTGAACTGACATACGTATCTCCTTGCATCACTCTGAGTTTTCTAGCCAACTTCAAATGCTTCTTTCTTTTTCTTAACGAGGATTGTGTGGACAAACTCCTTGAGAAGTTAAGGGAACTAGAGATGAATGAAAGGTCTCGTCCAAGGCATGAGGATAAGAATGCGATAATGGTGCGTGAGCACAAG…	MEEEPLLINKTIKKIEVWLRATGTNVKSTPKTRMDTMKSRAIYIINFFWLNVDLGGAVVWFISGIANKKSFTELTYVSPCITLSFLANFKCFFLFLNEDCVDKLLEKLRELEMNERSRPRHEDKNAIMVREHKFLTNLISFLNVFFCGLIVAFALGPVALTIFIYVTTNEIDLQLPFLIIYPFDAFQLKYWPWVYLHQIWSEVVVIVGLGAADYLFYTFCSNISVQFQLLKYNIENLIPDDETCGSLVNAEEIRAEFVDLIKWHQDLISSVHLLETIYTRSTLLNFVSSSALICLTGFNVLAGSDFVYVITFVSFLFLSSLQIFFLCFFGDLLLTSSMEVSDAVYNCRWYLAGTSLGKDLLLVQTRSQTPCKLTAWDFSEVNLKSFMK
SfruOR17	ATGTCGGTGTGTGCGAGCAGCGTGGCGCCGCACGTGCGTTGCTTGCGGCGCGTGGGCTTCTGTCGCTGGGGCGCGGCGGCGCCTGCCAACCGCCTGCTGGCCACCGCAGCTCGCTTCTATCACGTGTTTGCACTGGCAGCCACCTCTACCTATGTCTTGCAACAACTTATTTACGCTTACCAGGAAAGAAACGACATGGACAAGCTGTCGCAAGTGATGTTTGTGTTGCTGTGCCACGTCACATGCGTCGCCAAGCAAGTCGCCTTCCACGTGGACGCGGGCCGGATTGATCAACTCATCGCGAGGCTGGACGAGCCGCTGCTGAACCAGTGCGGCGGGCCGCGCGGCGCGCTGCTGCACGGCACGGCGCGGCGCGCGGCGCGACTGCTGCGCGTGTAC…	MSVCASSVAPHVRCLRRVGFCRWGAAAPANRLLATAARFYHVFALAATSTYVLQQLIYAYQERNDMDKLSQVMFVLLCHVTCVAKQVAFHVDAGRIDQLIARLDEPLLNQCGGPRGALLHGTARRAARLLRVYSGCAVATCVLWIVFPVLYRIRGIAFEFPFWAGISYDHNLVFGAVLLYSFYTTNLVAIGNTTMDAFMATILDQCKTQLRILRMNFETLPERARALQRAGGGAYDASLQRLFVDCLLHYNIITE
SfruOR25	ATGGGTCTCATCAAAAACCTCTGTCTCAAATTGTCCTACACAAAAGCCATTGACCGATCAAGTGGAAGACTGGAGACAATGTTCTTTGAGAATTACTATAGAATCGCATATATGACAGGTATGTCTACTGCTGACGACAATATAGGCTACCTGGTGTACAGCAACGCTGTGAAGCTGATGATAGTGCTGCTCGTACTGGGAGTGGTGTGGTACGGGTTCATGGAAACCACCAGTTTTGATGAATTCGCTGGGAACCTCAACGTGTCCCTCTTACAATTTATCACGTTTTATCGATACAGGAATATGTTGGCACACGAAAAGTTTTACAACGAACTGGCCAGTTCTATGGAATCTCCATACTTCGATATATCAACGGAGCAAAGAAAGAAACTGGTGGAG…	MGLIKNLCLKLSYTKAIDRSSGRLETMFFENYYRIAYMTGMSTADDNIGYLVYSNAVKLMIVLLVLGVVWYGFMETTSFDEFAGNLNVSLLQFITFYRYRNMLAHEKFYNELASSMESPYFDISTEQRKKLVEFWSRTNVKYLKLLMGLGNCTLLAWFIFPLVDDIEYNLIVGLYLPFFYKSPSMYPLAYMLSVIFFFYISQFVMVTDLKMQTHLIHVLCQFSVLADCFENMIPDCTAGLEGVPRNHLMYNNHFAAKYTERLGNLVKQHKILLGHAMNLRDTLSGPLLGQLAASGVLICFIGYQATATIGQSVVACMTSFLFLAYNLFDFYMICRWCQEITNQSANVGEAIYCSGWECGVSKLPGVRSTIMFVIARANKPLVLTAGGMYDLSLTSYTSL…
SfruOR27	ATGATAATTCTTAATGAAAATATGAAAAACAAATTGGCGTTTTTGTCGCCTGTGGTGCCGTACGGCGTATTTGAGTCCTGGGAGGACCTCAACCCTCGACTGTACCATGCGGTCCACATTTACTGGCTCAAGTTCTACGGCATGTGGTTCAATGATTCCTCACCACAGAGTATCAAGTTTTGGGTGCAGATGTTCTACACGTTGATCGTTTTATGGCTTGTATGTTTTTTTCCCGGTATTGGAGAAGTCGTTTATTTACTGAGGCGCAGAGAAAATATTGGTGATGTCGCCGAGAGTTTGTATTTGTTTTTGAGTGAGATGTACACCTACTTTAAAGTCGCCGTGTTCTGGCTGAACAGGAACAAAGTGATCGATCTTTTGAAGTATTTGCATTGCGAA…	MIILNENMKNKLAFLSPVVPYGVFESWEDLNPRLYHAVHIYWLKFYGMWFNDSSPQSIKFWVQMFYTLIVLWLVCFFPGIGEVVYLLRRRENIGDVAESLYLFLSEMYTYFKVAVFWLNRNKVIDLLKYLHCEEFKPKEPEHRDIIIKSIKSARFVMTYYSTMCVGAVSVGIIMPLTENFDILPTNVEYPFFNVYQTPAYEAVYVHHIYYKPATCIIDGVMDTILAAFVASAIGQIEILAFNLRNFDILAERQRKRDVAENKFIEEYKPPYYVRSVLKECIVHHNCIIRYVSMIESAFSLASALQFMLSVMVLCLIGIQFLSIENPSSHPMQIAWMGIYLTCMLIEVFILCWFGDELIWKSMDLAKAAFEGPWMNSDRKSNMFIIIFLERCKRPMRLTA…
SfruOR30	ATGGTTTCCTCAGAAGACCTCTTTCTGAATAGAGCCAAGTTTGTTATGAAATATTTAGGAGTTTGGGTTTTACCGGAAAATGCGTCTTGTTTCCTTAAAGCTTACAGAGGCTTCATGATGACTTTGCAATACTTGTTTCTAATTTTTCAAATGATTTATATCGTCCAAGTGTGGGGAGATTTGGACGCGGTTTCGCAAGCGTCCTATTTGCTGTTCACACAGGCTTGTCTTTGTTTGAAAGTGACTGTTTTTCAAATCAATATGCCTATATTGAAGGAGTTGTTGCGGTTAATGGATGCTGAGGTTTTTAAGCCTGAGAATGATGTTCATGAAAAGTTGTTGGAATTGCAGGCTGCCCGAATAAAAAGACTGCTCCTAGCTTTCATGGTCAGCTCACAA…	MVSSEDLFLNRAKFVMKYLGVWVLPENASCFLKAYRGFMMTLQYLFLIFQMIYIVQVWGDLDAVSQASYLLFTQACLCLKVTVFQINMPILKELLRLMDAEVFKPENDVHEKLLELQAARIKRLLLAFMVSSQITCGMWALKPLFDDADRKFPFDMWMPVSPEDAMQYYIGYAFQLGTICISAYMYFGVDSVTFSSVIFGCAQIDIIKEKLMSITSIKERRGTKEVDEALADNYNKLVDCIKHHQAIVTFTELVENAYHSYLLFQLIGSVGIICMSALRILVVDWRSMQFFSILTYLSVMISQLFVCCWCGHELTIRSENLREWLYQCPWYEQDTKFRRSLFIAMERMKKPIIFKAGHYISLSRPTFIAILRCSYSYFAVLNRVNTE
SfruOR32	ATGACAAACCACAAGGAATTGAACTTTGAAAGTACATTCAAAATTACAACGATGGCTTTACACATCAGTGGAGCTCATCCCGGCGTACCCAAGGACTTAAAATGGGTCCTAAAATTTATAATCCTCCACGGAATATTCACTTTTACATTCTCTATAGTTATATACAGTATCATCAATCACGACTTGAAAGAAAAAAACTTCATTCAGATATGCAAAAATGGCGTGATGTTTGTAGTTTTCTGTGTGATTTCATTTCAATACTTCGTCTTAGTGATACACCAGAAGAATCTGGTGGAATTGATAAAAAACGTAAATGCGGACTATGAGGAGTTGCAGAACTTATCTGAGAAGGAAAAGAGGTTGATGTACAAGTATGTGGACCAAGGTATTAAGGTTTGC…	MTNHKELNFESTFKITTMALHISGAHPGVPKDLKWVLKFIILHGIFTFTFSIVIYSIINHDLKEKNFIQICKNGVMFVVFCVISFQYFVLVIHQKNLVELIKNVNADYEELQNLSEKEKRLMYKYVDQGIKVCRQWFILTFAGCMIFIVKSIGLMLYYHLINDFQYVPLYDIKYPALIEDRKNDNLFVFLGTYLLLLSFACYSSLNYTSYVPLGPIFMLHASGQLELVRNRIEDLFLECDAEAIRVKLKGIIMKLQYIYSAVDDMKKVFKFGYEITLKGTAVILPITFYAVLETAKNGEISLEFISFIVGGIMISGAPCYYSDLLMEKGEALRMSLYTCGWEQHYDRRTRTTLQLMLQHALRPIAIQTIFRTLCLDALTDLYQQSYAIFNLMNATWN
SfruOR34	ATGAATTTCTTCAAAAACCCCGAAGTACCGACGGAGCTGTATAAAGAGACCGACACAACGAGGATGATCGACAAATACAACAAATTCTGGTTTCTATGCTGCTGTCCAGACTTCTGGGTTAAGAAGGTTGATTACTCCGACACTTTCACCAGGATCTACCGCCCCTCTATGCTGGTCAACCACCTAGTCATGTTGATATTCTGTTCGTCCTGTTTCCTCTCGCTGTGGACCCAGCATGACCTCACCCAGAGCCAGAACTCTGACAGACTGGCATACGCAGCATCCACACCTGTCATCATCATATTGTATCATTTCGTGATCCTGTATTACAGAGATGACGTTAAGCAAGTGCTCTACAAACTGGCCGTAGTTCTCAAAGTCGATCACAATGACAAGCAA…	MNFFKNPEVPTELYKETDTTRMIDKYNKFWFLCCCPDFWVKKVDYSDTFTRIYRPSMLVNHLVMLIFCSSCFLSLWTQHDLTQSQNSDRLAYAASTPVIIILYHFVILYYRDDVKQVLYKLAVVLKVDHNDKQAEEDMIKQSKLHNGIFFSSCVCNMVFVGLNNFYRAVTTDATFITCISAWPDIEDRSTLAGLTRVVVYFVWFSHVVRNMGVFLIIHTVLLLLSQQYKNLQSYFEDLNKIFLENELTQEEQELKFEVRFKKGIEQHALTLWCVDETQRIFQITFSSHVLLWCGLLISILPDVLNNDTHSLTMLVSNAPRVCAALVGLGYYMWPAGDITVEASNVPHAMYGSGWQCCHDRSPRIRKLVVLAMMQAQRSIELKAFGHFTFSYETYVAIVK…
SfruOR35	ATGACGTCGCTTTATAGAAGATATTTTTTCAAGAAAAAATCGAAGCAACGATCTAATGAACGAATATACGATAAGAGCGACTACGACACGTCGTATGCGCCGACGAAGAAAGTCCTGGGATGGGTGGCCATCCGGATGACACACAACATCTCTGAGAAAACCACTATGTTGTGGGACATGTTCTACTGGTTCGAGATGGCGAACCTGTTCCTGGTGGGTCCCTCGGAGCTCGTCAGCATGCTGACTACTGCCTACGAGGCCAAGACCTTCCGGGACTCCATCAAGGTGTTCCGCACCATGCCCTGCTTCGGCTGCGTTGTACTATCGATGTTCAAGTCCATCAAGATGGTGGTCCACCGGCCTGTGTACGAGAACCTGGCGAACGAGCTCCGGGAGATG…	MTSLYRRYFFKKKSKQRSNERIYDKSDYDTSYAPTKKVLGWVAIRMTHNISEKTTMLWDMFYWFEMANLFLVGPSELVSMLTTAYEAKTFRDSIKVFRTMPCFGCVVLSMFKSIKMVVHRPVYENLANELREMWPEGEVSEEEHHIISSALKQLNFIVKGYYWCNNALLISFLSPPYFITIARYFGYDSPMGLHFLYWLPFDPYQPVYYEITLVLQTWHALVVIWFNVAWDMLFCLFLCHITTQFDLLARRVRRLFYVQVDKQLVSSYPMASVSKEFLETEGDRVNSYGAQYWEARYQKEITEIVLRHHSLIRLTNDVENMFSLALLINFMNSSIIICFCGFCCVLIEKWNEVAYKSFLVTALSQTWLLCWYGQKLIDSSQRLSDALYGCGWYNSSKRA…
SfruOR38	ATGTTGTCTTTTAAAGAAATAATTCACGAGATCCGTAAGTTTGGTTTGGAGTACTGTGACCTGCCGACCATGCTGGAAAACGTCTCCATACTCCTGAGGGTTCTAACTGTGAATATTGATAGTAAATATAAAAAAGGCATTACGGTCTTGTCGTACATCGTGACAGCAGTCACTGCCGCCTGCTTCTACTACGTGTTTCTTTTCTCCATGACCTGGTTCGTGTTCTGGCGGGCCAGGGTCACAGGAGAGCTGGTCGGAGCCATGGTCGTCCTGTCTCTTGGCATCTCCAGCGAGATTGGACCCTTCAAACTGTTTTACATGTGTTATTATATGGACAAAACTCATAAAATAGCAGATGGCTTCCTAGAATGCGACGCTAACACCATCAAAGGCACCAGA…	MLSFKEIIHEIRKFGLEYCDLPTMLENVSILLRVLTVNIDSKYKKGITVLSYIVTAVTAACFYYVFLFSMTWFVFWRARVTGELVGAMVVLSLGISSEIGPFKLFYMCYYMDKTHKIADGFLECDANTIKGTRFHTNLMKCLRNVKKRAMLYWVVVAGNGVLYVMKPVAMRGRNLPENYFLIYGLEPMFETPNYQIAYFMMIASVFFVCYVPASVTAFLIVLTGYAEAQMLALSEEMLQLWSDATKYAKTQIEDTTEELDVHNPKVKVIINQFVERRLREIIGRHANVINLLNQVEIVFRQAIAIGFVLLIGGLLSELLGKLENTFLQLPFALMQVSMDCFAGQRVMDASAMFEASVYDCKWENFDKSNMKLVLVILQNAQKTMTLSAGGVRTLSFSAL…
SfruOR40	ATGGAGGTTCTCAAAGACTTCCCAGAAGATTTCGCAAAGGCTTTAACAACCAGTTTTGAAATGTTAAAGAATTTTAACGTGAGGTATTTAGAAGACCATCAGCCATTCACCAAGAAGTACTGGCGTTTCTCCTACATATTCGTCACTATCTTCATTCATGTCTTCTCATTGAGCATTCACATGCCAGAATTGCTGACAGGCGACGAAATGACGCAGTTTGCTTACCTGATACCTTCTATTCTGGTTACTATTCATGCCATCCTTAAATCGATGGTTCTAATACCGATGACGAGACAAATATCAACATTTATATCAGAGCTTGGCTCCCTTTGGAGAGTTAAATTTACTGAAAAACAATTTGAAGACAAAGACGCTGTATTGTGGAGGCTCGACTTTATC…	MEVLKDFPEDFAKALTTSFEMLKNFNVRYLEDHQPFTKKYWRFSYIFVTIFIHVFSLSIHMPELLTGDEMTQFAYLIPSILVTIHAILKSMVLIPMTRQISTFISELGSLWRVKFTEKQFEDKDAVLWRLDFINRASYWVSLSGSAQYLLSPLFETLFRRFILKQDCKLLLPFASDFPLDHTENWMFYILVYIFQLYSMFLLVSMYTGAALIMISSCALLGAEFLMLKDDLAHVKPFNNNDTGNSDDVDEDDDKDDELTIEEFVKRHQKLLRLSRQLDNVFNGMVFIDLLFVGITTCAFSFMGQFARGPGYMLVSYIGIASNMFTVLYLCYYGELLTSASSSIGDTAYENLWYKGCRRYKMAIFFIIKISQKPCCLTSIRYAQVSMKMFTRVVSTTWSY…
SfruOR45	ATGCGTCTTCAAATAATTAAAGATTTCCTCTTGAAGCAATATTTTGATTTCGACAGACCAGATATAAATTTGTACAATTTTCATCCGCAGCTACGAATATTTCTCGCTGTTAAAGGGGTATTCTTTACAAATAGAGGATCTCGACTCAGATTAATATGGCCAAGCATTTGTATCCAGCTTTCCATAATAGCAATGACTTTTGAAGAAATGTTTATTTATCGAGGGGTCACTATAAAGGACTATTCGTTCGCCACCGAATGTTTTTGCTACTGGGTCTTACTCGGGTGTATCCCTGTCGTCTACGTCAGCATCCTCGTGCACACAAACAAAATTTACGATATCGTCGTCAAGATGAACGAAGAATTTATCTATGTGTGTAGTTTGGGACCTGTGTACAGG…	MRLQIIKDFLLKQYFDFDRPDINLYNFHPQLRIFLAVKGVFFTNRGSRLRLIWPSICIQLSIIAMTFEEMFIYRGVTIKDYSFATECFCYWVLLGCIPVVYVSILVHTNKIYDIVVKMNEEFIYVCSLGPVYRKPFLEGQLLIWQLCYAWFGFVSFVGGLYVVFPLAGLIYQSLFATLDENTTRPLQFPMWLPHDDPYRTPNYELFLLIQSTLCFCFVQTFCVYVYTLFHILLHYYIIMDMIIIDFSVIFADLEESVALLPRYDTRRMETQRILNARIEKIVKWHLSVFRAVKTVSSIYGPPLVYQVSFSSIAICLIAYQIAEKLDQGSLDILFSLLSICACLQLWIPCHLGTMIRNKAFEVGDAGWKCGWHETPLGLMIRTDIIIIILRAQQPVTIKY…
SfruOR49a	ATGAAGTCTGCAGCTATCGATTTGTCCCGACACATTTCGTTACAAATTGGAGCTCTCAAACTGTTCGAAATATGGTTTTACATACCGTACAACATGAAGGATGTCCGATTTTGGGTCCGTATTTGGACGAGAATAGTTTTGGGCATCATTGTGTTTGTAATACCGACGGGTAGCCAACTTATTTATGCAGTGCGCCTGATAATGTCGGGCAACGCTGAAATACAGGAGGTGGCCGGAATCATTAACTTGATATTGACCGAACTGCTGGTTTCCCTGAGGCTCTTAGATTTGAGTTTACGCCGTCATCGGGTTTCACAACTCGCTGAGCAATTGAAGTGTGAAGAATTCCAGTTCCATTCGCCAGCGCAGAAGAGAATATTAGAAAAAGCTGTGGAATCT…	MKSAAIDLSRHISLQIGALKLFEIWFYIPYNMKDVRFWVRIWTRIVLGIIVFVIPTGSQLIYAVRLIMSGNAEIQEVAGIINLILTELLVSLRLLDLSLRRHRVSQLAEQLKCEEFQFHSPAQKRILEKAVESSRRLFWILLCSCSSDVLVHVVVVPALHNFQTLPLKMDLVYLDVNKESYFNYLCAYQILYKPMMLATFAAVQTLPWATMTCAISQLDVLIYNLENIQDLVKATVAEKQCTENEAFRDIFKGCVLHHCSIIKFVNTIQNAFGGQLSATLCLSTGILGTTAVQMLSIESPLKNLTEVIWVLAYLSIFICNLFIDCYFGNTITVKSMHVSTVIFSCPWIELPTTLKKNLVIFIAKTQRPLVITAAKLVPVSLDTFTKVMNWTYKAFAVMN…
SfruOR49b	ATGTCAGATAAATGTTCGATTCAAAATGTTCTAAAGTTTCTCGAAGACCCTGAATATCCATCTATAGGGCCACATCTTAAGCTCCTAGCATTTACTGGTCTTTGGCATCCCAATCGTCAAACCCTAATTGGGCGTTTTAAGCAAATCCTTTTCTATGTCACCATAACTTTCTTCTTCAGCCAGTACATCAAATGCTTCATTAAGTTCAATGCTGACTCTCTCAAACTCATTCTGCAATATGCTCCATTTCATATGGGCATCATAAAGTCCTGTTTCTTTCAAAAGGATTATAAGAATTGGGAACTTGTCATTGATTACATGTCTTCTGTAGAGCGAAATCAATTGGCTAAGAACGACAAAAAGCATAATGATATAATTCATGAGTACATTAAGAGGAAT…	MSDKCSIQNVLKFLEDPEYPSIGPHLKLLAFTGLWHPNRQTLIGRFKQILFYVTITFFFSQYIKCFIKFNADSLKLILQYAPFHMGIIKSCFFQKDYKNWELVIDYMSSVERNQLAKNDKKHNDIIHEYIKRNRKVSYFFWALAFFSNFSIFTEPYQKNQINVNGTSIYLKIFDGYTPFDNEPPGYYFSMLIQTVLGHIVSAYVVGWDTLVVSIMIFFTGQLKITCMYCRLAIDALDSTKSHENIAKCHRFHTTLVEYTHLFNSLISPVMFMYLVVISINLGVCIIQIVEIHDDIATLVSSILFVVACLIQLLLFYWFANEVTVESTFVSYSTFESDWPQANKKLQKEIALLGLTTKKILVFRAGPFNQMSLTTFIAILRASYSFYTLLNSTN
SfruOR50	ATGGAGACCACCACGACCTCGTACACTCACAGTAAAACCACAAACTTCTTTTATAAGATCAACTTCATCGTGTACATCTTTGGCCTACCAAACTTTTGGATAGAAGACCTCAAGTTATCCAAAAGATTCGTCAAATTCTACGACAAGTTCTCTATGTTTAATAACACCTTGATATTTTTGCTGATCATTTTTGAGTTATGTTCATATTTCACGCAGAGTGACGACCAGTTGACGGAGCAACAGCAGTCGAATCGACTTATTTACGCTATATCTCATCCGATGCTGTTCATGTTCCGGGTGATGATGACCAGCATCAAGGAGAGAGTGCGGCTGGTGATGTACAGCCTCAACGTAGGTCTGAAGAGGGTGCACAACGACCTTGAAGTAGAGAAGCAGATG…	METTTTSYTHSKTTNFFYKINFIVYIFGLPNFWIEDLKLSKRFVKFYDKFSMFNNTLIFLLIIFELCSYFTQSDDQLTEQQQSNRLIYAISHPMLFMFRVMMTSIKERVRLVMYSLNVGLKRVHNDLEVEKQMIACTFMYLSALLLSCLMSMLMYAAQGFGEVFRRGKTFTTIITAYPSVEDDSDMANVVRAICFIIWWIFLTRIYAVYMLVISLTTCLSYQYKNLQSYFVSLNDIFERSDLSQTEKEEQYEAGFIVGIKLHADTLRCTQLTQSVCRGVFSGQIIFNILLLVVLMAQMANSERTLVNLCSAGFTACAVLISTGFYMWNAGDVTVEASHLGTAVYFSGWYHCQGPSSVRIRKLVVFTMSQAQRPVVLKGLGYIDLSYQSYIRIVKSSYSV…
SfruOR53	ATGTTTCTAAAAAAGGTCATAAAATACACCAAGCGGTTAGAGGATCCTAAAAATCCTTTATTGGGTCCAACTTTGAAGGGATTGTATTTATTTGGCCTCTGGCAAACTGGGGGCAAATTTCGAACGGTCGTTTACAATTTGATACATCTAACAACATTCTTTTTCGTAACAAGTCAATTTGTCGATCTTTATTTCGTCAGGCACGATATTAATAAAGTTTTGAACAATATGTCTCTTACTGTCCTCAGTGTTATTTGTCTAGCAAAATGTTTCTCCTACGTTTTTTGGCAGAGCGAATGGAGGAAGCTCGCACAGTCCATTTCTGAAGAAGAACTAAAAGAAATAAAAAACGGAGATCCTATAATCCTGAAGCATATGGAAGGCTATACGAAGTATACT…	MFLKKVIKYTKRLEDPKNPLLGPTLKGLYLFGLWQTGGKFRTVVYNLIHLTTFFFVTSQFVDLYFVRHDINKVLNNMSLTVLSVICLAKCFSYVFWQSEWRKLAQSISEEELKEIKNGDPIILKHMEGYTKYTRIITYMFWTMVLITNFLLILTPLLKYVSSHSYREEIRMGTEPLPQILCSWFPFDNERMPGYLISVIVHIIMGSQGSGVLAVYDMNAVAIMSYLKGQMIILREKCNSLFDDVTSTQDVLDRIKECHRHHNVLLKHSSVFNSLLSPTMFVYVLMCSITICGSVVQFSSKEATASQKLWVFQYTSGLISQLFLYCWHSNEVTLHSKLVDRGIYSSDWWKSNVRVRKQLLLLAGKLNHPLILDAGPYTTLSIPTFIEIMKGSYSFFTLFS…
SfruOR57	ATGAATTTCCACCAAATAGACTGTTTTAATATAAACATGAGGTTTTTCAAATTCCTCGCCATTTGGCCGGGTAACAATCCGTGCCGTTATTACAACTACTATAGTAAAGCATTCATTATGTTCTTTGTTATTATCTTCTATTTACTGTTTTCCATTAACTTTTATTTTCTACCTAGACAATTGGATATTTTTATTGAAGAAATGATATTTTATTTCACTGACCTCGCTGTAACATCTAAAGTTCTGACCTTCGTTTTAATGCATGACCAAATAATTGAGATCTTAGATGTACTCGAATGCGAAGTTTTTCAACCAGACGACGATGAAGGTTCGATTATTTTGGAAAAAGCTAAGAAGTTTAACAAGTCTTATTGGAAGATTGTAACGAGCGTTTCGTAC…	MNFHQIDCFNINMRFFKFLAIWPGNNPCRYYNYYSKAFIMFFVIIFYLLFSINFYFLPRQLDIFIEEMIFYFTDLAVTSKVLTFVLMHDQIIEILDVLECEVFQPDDDEGSIILEKAKKFNKSYWKIVTSVSYLSSLVHILSPLISHLILNVELLLPVCRYAFISDEYRLMLIYPIYLYQSASIHFHMLYNVNVDSFFLGLMVLAIAQLDILDTKLRRVTDDYEVEEAGIDLSRPLTNRRNIEDVMKINQCIIHFIKVCRFCELVKDVFSVTLFVQFGAASCIICVCLLRFTMPAPMGYYIFLGTYMSVMILQIMAPCWLGTRIMVKSQLLAFSVYNCDWTSRSRQFKSNMRFFVDRANKPLSITGGKMFKLSLDTFTSIINSAYSFFTLLQHFQKE
SfruOR62	ATGGGGTACAATCAAATAGATTGCTTTAAAATACATTTGACAATTCTCAGAGTTCTTGGCGTTTGGCCGGAGGAAAATCCAAGTATTTGTTACATATATTTCTCCAGAATTTTTGTGTTTATATTCACTGTTCTGTACGTTATTATATACACAATGAACTTCTATTTCTTGCCTCAACAATTGGAGATTTTCGCTGAAGAACTAATATTCTATTTTACTAACGTCGGCGCTCTGTCTAAAGCATTAGCGTTTATTTTTTTGCGTGATAAAGTGAAAAAAATGTTAGATATGTTAGAAAGCGAAATGTTTCAAACTGATAATCCTGAAGAAGTGAAATTAATAGAAAAAGCCAAAGAGAAATCTTTGTTTTATTGGAAGATTACGTTCGGATTGTCTGTG…	MGYNQIDCFKIHLTILRVLGVWPEENPSICYIYFSRIFVFIFTVLYVIIYTMNFYFLPQQLEIFAEELIFYFTNVGALSKALAFIFLRDKVKKMLDMLESEMFQTDNPEEVKLIEKAKEKSLFYWKITFGLSVSANTVNVFLPFVLHLIFSIKLEFPVCRYSFIPEQYEAIFLYPAYLYQSIGITSHMLYNVNIDTFLLGVMFLAMAQLDILDRKLRKVTDVCVNVDAPRGSIDKMIDDQNAVLEINKCIKHYDAVCEYCKLIQEAFSEILFVLFSSGSCKICMCLFRFTMPAETQYFVFLTLYIVVMTLQVMVPCWFGSRLIEKSSQITFAVYDCDWTPRCRRFKSNLRLLVERANRPIIIKGGKMFLLS
SfruOR64	ATGATGGAGACACTCCGAAGGTTTGGGCCGCAGTACTGTGACGTGGAGACCATGCTGTGGAACGTTTCTGTCATGCTGAGAGGTCTGACCCTCAATATAGACAGACGTAATAAGAAACCAATTCCAATAATAGTATACATAATCTCCATTTCGATATGCCTGGGTTATTTCTACGTGTACCTGGTGTCAATGAGCTGGTTCGTGTTCCACCGCTGTCAGCAGACCGGTGACCTTCTGGCAGCAATCATCGTCTTCTCCTTGGGAGTCTCCAGCGAGATCGGAACTGTTAAGCTGATCTTTATGTTCTTACATATTGGCAAAGTGCGGCGTATAGTGTCCGAATGCCTGGCATGCGACGCCCTGGTGGTGGCTGGCTCCCGCTTCTCAGCCAACCTGCTG…	METLRRFGPQYCDVETMLWNVSVMLRGLTLNIDRRNKKPIPIIVYIISISICLGYFYVYLVSMSWFVFHRCQQTGDLLAAIIVFSLGVSSEIGTVKLIFMFLHIGKVRRIVSECLACDALVVAGSRFSANLLSTLTLVKKRALVFWVVIIGNGVVYVVKPIMMPGRHFTEDKFILYGLEPMVENPNYQIATILSMAGVIFTCYLPANITAFLIVVTGYIEAQMLSLTEELLHLWEDAESHYYITHQTNAVLEESIENSIIRNKVINDYIESHLKDIIKTHGRNINLLHQVESVFSGAIALEFVILGVGLIAELLGGLENTYLEIPFALAQVGMDCFTGQRVMDASVKFERAVYDCKWENYSISNMKIVLMMLQSSQKTMKLSAGGIIMLSFSCLMQVFR…
SfruOR67a	ATGAGGGTCTTAAGCTATGTGTGGAAGAGTATCTCCCAAAGTAAAGCCTTGGAGCTCGCCGGTCCACTCGAAACCGCCTTCTTCGCATCCGTTTATCGACTTTCTTTCTTTGTAGGTCTGTCCATGTCAGACGACTATCTTCTCTACACGCTGTACAGCAGTTTCATTAGAATAATATGTTCTCTTGTGGTCTGGTTTGAGATCTGGCATGTCTTGGGGAACACTGATGTGAGCCTGGACCAGATTATATCGAGCGTCAACGTTATCTTTATACATTTGGTCACTATTTGGAAACTTGTGACTATGGTAAAAAACAAGTCAATTTTCAAGAGACTAGCTAAGGCTTTGGAATCTTCAAGTTTCGACATGTCTTCTCCACGGATACAGTGTGTTATCAAT…	MRVLSYVWKSISQSKALELAGPLETAFFASVYRLSFFVGLSMSDDYLLYTLYSSFIRIICSLVVWFEIWHVLGNTDVSLDQIISSVNVIFIHLVTIWKLVTMVKNKSIFKRLAKALESSSFDMSSPRIQCVINNWILISNQYFKMLLRLGLLTLTVWESYPMIDEIKFNLMVDVKLPFEYQSLLTYIVTYIAVAIMFAYASLMVIISELIMQAHLIRLICQFDVLADCFENIFEECAEEFPDLTKHELVKDKTFVDKYVKRLGDLVAQHREILDQTNDLRTILSAPLLGQLTCSGLLICFVGYQATATIAENLGKFVMSLLYLGYNMFTWYLMCRWCEEITIKSQRIGEAAYFSGWESGISLAPGARATITLVIARANKPLVFVAGGMYTLSLSSYTTL…
SfruOR67c	ATGCCGTCGGATCAATCGAAAATGTTTGACAATAGTTTCAGAATAGCAAAAATTTTCGGCATTTGGCCCGGGTTCAAACCATCCAGATACTACAAATTCTACTCTTTCATTTACCTTTTTGTGACATTTGTGTGTTACAATTTACTTCTTACTTTAAATTTACTTTATACGCCCCGGAAAATTGAATTATTACTCCGCGAAGTGATATTTTACTTCACGGAAATTACAGTTGCGACGAAAATTTTAACGATTCTCTTTATGCGTGATAAAATTATTGAAGCACTTAATTTAATTGATTGCGATGAGTTTGTAGGTGACTATGAAAATAAGGAGGGTATACTTTTCAAGACGAACATGGGCTTTAAATTGGGATGGAAATCATACTTGGTTCTATCGAAT…	MPSDQSKMFDNSFRIAKIFGIWPGFKPSRYYKFYSFIYLFVTFVCYNLLLTLNLLYTPRKIELLLREVIFYFTEITVATKILTILFMRDKIIEALNLIDCDEFVGDYENKEGILFKTNMGFKLGWKSYLVLSNIAYSSQVVAPIFLDILRGTKSELPICKYYFLSDEDRETHFLFWFMYQSFGMYGHMMYNVNIDSIIAGLLLIAIAQLKLLSNNLTNFKLSDEESKLPKDSQDKIQIRKLNKLLRHYEVIVNYCETVQDTLSVTLFFQFSVASIIICVVMCGLLLPSSTETRVFLVMYLLTMTLQIFVPGYLGTQLTYGSERLVTAAYSSEWLPRSESFKSSLKLFRERAGRPMVISGLKMFPLSLITFTSIMKTAYSFFTLIRNVQES
SfruOR85c	ATGAAGGAACAAGCAGAATTCACGACGTTCCATGAAACATACAAGTTGATTACATTCGCAATGAGCGTCGGTATGATATATCCGAATCCTAAAACTGAGATGTGGAGGTTGGCTAGTATACCATTACTAGTGGCCACCATCACACCACTGGCGACGATGATATTTATAGACATGTACAAGAGTTGGATGGCTACCGACATAGTCAACATTATTCGACATAGCACTGTAGTCGGACCTTTTCTTGGCGGGTTTTTTAAGATGATACTAATGTACCACAAGCGAATCCAAGCAAAACAGATCCTAGACGAAATAAACAGGGACTACAAAAACATCAACAACTACTCCGAAGTCTACAAAGATATAACTCGAGCCAGCGTCAAAAACTGCCAAGTATACAGC…	MKEQAEFTTFHETYKLITFAMSVGMIYPNPKTEMWRLASIPLLVATITPLATMIFIDMYKSWMATDIVNIIRHSTVVGPFLGGFFKMILMYHKRIQAKQILDEINRDYKNINNYSEVYKDITRASVKNCQVYSERGWAITVVTCVMTFPVMAISLNTYNYAFVSEPVKYMIHDLQKPFADDPEDRFASPYFEIIFLYMFYCSILYVVNFTGYDGFFGLAINHACLKMDLYCKALEEAFKADAHEVCGRVIGVIKEQCRMFQFVELIQDTFNIWLGIIFLATMIQICTCLYHITEGYGFDLRYMIFVTGAVIHIYLPCRYAAKLKAMSLDTANRFYSSGWEQIDDQRVRKMILFMVTRAQVPNEIVAFNMLSFDMELFVSILQTSYSMFTLLRS
SfruGR1	ATGAACAAAGAACATGGATTTCGGGTTTACAATCCCAATCCGGTTAACAAAGAGACTCGTAAGAGGGAAATGTTTCAGAGGATTGATGAGAAAGATGGTATTAAAGAGTACGATGCGAAGGATCTTTATGGGCCGGAGATAACGGACAAGGATGGAGCCCTTTTGGATGCCCATGACAGTTTCTACATCACGACCAAGAGTTTGCTTGTACTATTCCAGATTATGGGAGTCATGCCGATTATGAGAGTGCCTAAACATGCACAAACAACGAAGCGGACAACTTTCAACTGGATATCGAAAGCAACGCTATGGGCGTATCTGGTATGGGGCTTGGAATGTATCATTGTAGTCAAAGTCGGCAGAGAGCGCTTGGCGAATTTTCAAAACAGTTCCAATAAG…	MNKEHGFRVYNPNPVNKETRKREMFQRIDEKDGIKEYDAKDLYGPEITDKDGALLDAHDSFYITTKSLLVLFQIMGVMPIMRVPKHAQTTKRTTFNWISKATLWAYLVWGLECIIVVKVGRERLANFQNSSNKRFDEVIYNIIFLSILIPHFLLPIASWRHGPQVAIFKNMWTHYQLKYLKITGTPIVFPNLYSLTWGLCVFSWGLSFAVILSQHYLQDDFELWHSFAYYHIIAMLDGFCSLWYINCNAFGTASRGLAMNLHKALGAEHPALKVAQYRHLWVDLSHMMQQLGRAYSNMYGIYCMVIFFTTTISLYGALSEILEHGLSYKEMGLFVIVGYCMTLLYIICNEAYHASRKVGLEFQVRLLNVNLGAIDRSTQREVEMFLVAISKNPPIMNLD…
SfruGR2	ATGACGATTCCAGATCACCTTTTTGATGAAGGAATTAATAACACCCTGTTTGATCGTGACATGAGGCATATACAGCAAAACAAAACGGTGTACGAAAAGACTCAGCGTGATTATGAGCAAGAACAACGGGATCTGCTATCGTCTCAAGATGGAGACACGTGTGAGATCCACGATCAGTTCTACAGGGACCATAAACTACTGCTCGTGTTGTTTCGAGCGCTTGCAGTCATGCCCATCACACGCTCTCGACCAGGCACGATTACATTTAGCTGGAAATCCAGAGCCACGATGTACGCGGTATGTTTCTACATCGCTGCCACCGCCGTTGTTCTAATCGTGGGATATGAGCGGATAATGATACTCCGATCAATTCGACGCTTCGACGACTATATTTATGCC…	MTIPDHLFDEGINNTLFDRDMRHIQQNKTVYEKTQRDYEQEQRDLLSSQDGDTCEIHDQFYRDHKLLLVLFRALAVMPITRSRPGTITFSWKSRATMYAVCFYIAATAVVLIVGYERIMILRSIRRFDDYIYAILFVIFLVPHFWIPFVGWGVAHQVAIYKTNWGKFQVRYYRVTGENLQFPNLKTTIVIISVGCLLLAVCFLLSLCILMDGFLLIHTSAYYHIITMINMNCALWYINCKGIKIASQSLSECFRRDVEQECSAQLISRYRYLWLNLSELLQSLGNAYARTYSTYCLFMFANITIAVYGALSEIVDHGFGFSFKEMGLFVDAAYCSTLFFIFVDCSHKSTLTVAAGVQDTLLSIDVLAVDRPTQKEIDHFIQAIEMNPAVVSLKGYAHVN…
SfruGR3	ATGTCGTTCTATACGAGTAACAGTTTATTCCCAACGACTGTGCCCATACCGAATGGGTTTCCTGTTCAGATAGACGAGAAGCCGAAAAATAAGATAATTTTCCTGGACGCTACACCAGTACGTACGCCGGTGAAACCAATTTCTCCAAATGCTGTGGCGCCGATGAGAAACAATCTCGTGGAGCCGCATATATCTAACGATATTATTTATGAGAATATTAAGCCAGTGTTTACGGTACTGAGAATAATGGGAGTGCTGCCCATTACGAGGCCTGCTTCTTGCATTAATCAATTCCAAATAGCGTCTGCTTCGATGTTGTATTCCGTTCTTGTGTTCTGTTCTCTGGTCAGCTACGTGCTGTACCTGTCTCTCCACAAAGTCCAGATTCTGCGCACAGCG…	MSFYTSNSLFPTTVPIPNGFPVQIDEKPKNKIIFLDATPVRTPVKPISPNAVAPMRNNLVEPHISNDIIYENIKPVFTVLRIMGVLPITRPASCINQFQIASASMLYSVLVFCSLVSYVLYLSLHKVQILRTAEGKFEEAVIEYLFTVYLFPMIAVPILWYETRKIADVLNGWVEFEVVYKQLSGRTLPVKLYKKALAIAIIIPILSTTTVIVTHITMVHFKPMQLVPYVFLEILTYMLGGYWYLLCETLSICANILAEDFQSALRHIGPAGRVAEYRALWLRLSKLSRDTGIANCYTFTFVNLYLFLIITLSIYGLLSQISEGFGIKDIGLALTAIYGIFLLFFICDEAHYASHNVRTNFQKKLLMVELSWMNTDAQTEVNMFLRATEMNPSQISLGG…
SfruGR4	ATGAAACGGAATCACGTAAAGAAGTTGAACGAGCACAAATATGACGATTTTCTCCCAATACTAAACAACGTGTTCAGGAAAGCTCGTTACTTCGGGATCTCAGGCTATGGGTTCAACCTGTTTTTCGCTTGGAGCCTGATACTATTCACAATGCTGGTGATCGCAGAAACCGTGGCAGTTTGGAAAGTAGTAAGGTATCTTGGAGGGTGGTTGATGAGTGCTTCTGAGAATGGCCTTATAGGTCGGATGTCAGGAGCCATATTCTATGCAAACGCATTGATATCGTTATTCCTTTCATCAAAGTTTGTACATTCCTGGAGGAACCTTTACATTTACTGGCTGAGTACTGAGACTAACACTGCACTCAAGTTCCCTCCCGATGTGAGGATGAAGAAGAGG…	MKRNHVKKLNEHKYDDFLPILNNVFRKARYFGISGYGFNLFFAWSLILFTMLVIAETVAVWKVVRYLGGWLMSASENGLIGRMSGAIFYANALISLFLSSKFVHSWRNLYIYWLSTETNTALKFPPDVRMKKRAVIIIIFVTSVASLEHILSMISATGVGFPIGEFIYRYVTLSHEFLLRAQDYSPWNGIPIFILSKLATVLWNFQDLIIILISIGLSSRYKRLNSYVRQMVTVEKRTETKPKFGTELYLQIQVWRRLREAYVRQSTLVRMVDRKLGSLVLLSNINNLYFICLQIYLGIHKPSASTISRCYFLFSLSWLILRACSVVIAASDVHLHSQSALKLLHSCPSANYNIEMKRLQYQLSHDFVALTGMGFFSLRRGLLLEVAAAILKYELVLIQ…
SfruGR5	ATGCGGAATGCATGGAGTACTGCTATCGGTAACATCAGTGTTGGAAGTGTAAACACAGTAAATAGCTTGTTCAAATCATGGAGGAAAATCGCACCGACATATACCATGGACTTATATTCGTTGGAAAAGTTTAAAAAATATAAAAAGGATTGGAGTTATCCAGTAAACATCCGTTACCAAGAGCCCGTGATACAAGAGAAGGAGAAACCATGTTCCACCTTCCAATCCGCTATGAAGGCAACCCTGACCATAGGACAGTTTTTCGGTTTGAATCCTGTACAAGGCATACGTGGAAATGATCCTGCTAAGTTAAGATTTAGGCTTCTATCATGGCGCTGCGCCTTCACAGCGATATCTCTGATGGGCCAGTTTACAATGGCCTTCGTACTATTCCTCAGC…	MRNAWSTAIGNISVGSVNTVNSLFKSWRKIAPTYTMDLYSLEKFKKYKKDWSYPVNIRYQEPVIQEKEKPCSTFQSAMKATLTIGQFFGLNPVQGIRGNDPAKLRFRLLSWRCAFTAISLMGQFTMAFVLFLSLFKEAASTVDTATTLLFYGFGFTTTILFFRIAIKWPQLSMVIARGEAADPNTDAKLSRKFNIACAVILSLAFVEHGFSELHGMSIALDCHPEKPLYETFMRGSFAWLFLYIPYNDFVGFLAHFFNIQSTFNWNFTDVFVICMSTYLTARLEQVNQRIIAAKDKNLPSSFWRTMREDYNRTVHLVRQVDKMIGGVVFISFASNLFFVCSQLLHTLAGGIKASPKCRPDLPDDRRFFGGYEHSIYFVYSFLFLVVRSLAVSLTASKVH…
SfruGR6	ATGTCACGTGTTTTTTTCGTAAGCCAAAATAAGGTAGATATTGTAAAGCACAAGTCTCCGAGGAGTATTACGCCGTTTTTTGACGCTCTGCGCTGTACTCTTATTGTCGGTCAAGTGTTCTCACTGCTTCCCTTTGTTGGAGTGTTCACTAATATTGCTAGTAATGTCAAGTTCATCAAAACATCTTGGAAATGCGTGTACTCCCTGTTATCTCTGATCGGACAAATGTTCATGGCAGTGCTCTGCATCAACAAGCTGGCGAGATCCAACGTAACCCTCAATGGAACTTCTCCAGTAATATTCTACGTGACGACTTGCGTGACGATGCTGATGTTCTTCCAAGTGGCCCGACGCTGGCCGCAGCTGGTGCAGCATATCGCCAAGGCTGAGGATATGGAT…	MSRVFFVSQNKVDIVKHKSPRSITPFFDALRCTLIVGQVFSLLPFVGVFTNIASNVKFIKTSWKCVYSLLSLIGQMFMAVLCINKLARSNVTLNGTSPVIFYVTTCVTMLMFFQVARRWPQLVQHIAKAEDMDPNFDCGLAKKCNITCAVVLILALLEHILSLLSAFAGAAACYGNMDSYQGFVTHFYPWVFNYLPYSLVLGIITQFLHFQSTFIWNFSDLFVICMSYYLTSRLEQVNKKLLAAQGKYLPEVFWRATREDYCRATQIVRKVDDVISGVVFISFANNLFFICLQLFNTLEDGLKGTGECSNKGKKIVVSKNGPLGGHEAATYFLFSLVYLLSRSVAVSLIASQVNSASAVPAPVLYDVPSPVYCVEVQRFLDQVNGDKVALSGLQFFSVT…
SfruGR7	ATGTCAAAGGCGAATTACGGACAGTTTTTACGAAATACCAATTTAATTTTGCCGAAGCAACCGAATCATGATGAGTTCTTAATAGCAATGGAGAATGTTTTCCGATGGTCTTGTCTGATCGGCGTGCTTGGGGCAAAGAAATGGATCTGCTATGTTTGGAGTGCCTTCATATTGATTGTTTTACTGGTGATGGAAAGCCAAGCCATCTGGAAGGTCATCAAAGCACTTGGTGGGTGGGCTATCGATACTGCCGGACAGAGAAGCGTAACAGCACGGCTAGCTGGAACCATCTTCTACACTATAGCCATTATATCCTTGATCCTAGCCTCAAAACTCTTCAGGTCTTGGGGGCAACTGTCAGCAGTGTGGGTCAGAGTAGAACGGGTCATGGCAGTGAAG…	MSKANYGQFLRNTNLILPKQPNHDEFLIAMENVFRWSCLIGVLGAKKWICYVWSAFILIVLLVMESQAIWKVIKALGGWAIDTAGQRSVTARLAGTIFYTIAIISLILASKLFRSWGQLSAVWVRVERVMAVKVPSDGTLKRRMYLTIGFMTVCALLEHLLSIVSAIGLDCPPNLIMKRYILISHGFMILRHEYSDWFPIPLAFMSTIATMLWNFQDQLIVLISMGLTSRYSRLNQCLAKICALEKKQMDSDQKTEATKVYTWRKLREAYVKQAMLVRKVDDAIGGIIILSCFCNFYFICLQLFLGITQSKSSEPLRTVYYFTSLGWLCFRVIIVVLAASNINVHSQIALNHIYTHDTLYYNVEMGRLQDQLSKDYVALSGKGFFYLSKSILLQMAGAI…
SfruGR8	ATGTCTGGACAGGATTTTAAACAGTTTTTGGGCAATAGCAAGCTGCTTCTACCGGAACAACCTGTGCATGATGACTTCTTAGACGCAATGGAAAAGGTGTTCCACTGGTCCTGTATATTCGGTATATTTGGTTCGAAGAGGTATCTCAGTATATTGTGGAGTGCCCTCATCCTGGTGTCGTTGGTGGTTATCGAGTACTTGGCTATCTGGAAGGTCATTCGAGCACTGACTGGAGTGGCCCGGGACACGAGTGGACACCGAAGCATAACAGCTCGGCTCGCAGGCACCATATTTTACTCGATATCAATAATGTCACTGTTCGTTGCATCGAAACTCTGGTACTATTGGAGGAGTAGCATATCGCTATTGTGGGCTAAAGTGGAGCGATCAGTGGGTGTA…	MSGQDFKQFLGNSKLLLPEQPVHDDFLDAMEKVFHWSCIFGIFGSKRYLSILWSALILVSLVVIEYLAIWKVIRALTGVARDTSGHRSITARLAGTIFYSISIMSLFVASKLWYYWRSSISLLWAKVERSVGVKVPTDNTLKRRMYLVFGLMTFCSMFEHAVSMVASVGLDCPPSLIMKRYVLVSHGFIFMGQDYSEWFAMPLIIISTLASLLWNFQDQLIVLISIGLTSRYYRLNGYVAKLCELEKHQTEFNKKSEALKVYTWRKIREAYVKQAMLVRRMDEALGGIIMLSCSCNFYFICLQMFLGITQGLSTDIMTGIYYVVSLAWLCIRVISVVLSASGVNTHSKTALKYLYTYETQCYNVEVERLQDQLTKDYIALSGMGFFYLNKTILLQMAGA…
SfruGR9	ATGATAAGGTCTAATTGGATATCTGAACATAATTATTCTCTGCGTCTCAGTCCCATCGCCAGAGTAATATATGGCGTGGAGTCAGCGAAGGTGGAGGAAGTGACGGCCGCGCCAGTGCCGACCGAGTCGGAGGCGCGGTCCAACCGGCCCACGCACTGCGTGGTCGGTGGAGCGCATGCCTTCATTCTTAGGATCTCAAGTTTCTTCGGGCTGGCTCCCCTGCGGTTCGAAGCCCGCAGCAATGGCTTCACAGTTAGCATATCCAGCGCAATGTGTGTGTACAGCTACATTTTAGTTACAGTTTTAGTAATATGCACAATATTCGGGCTAGTAGCAGAGATCAACGTGGGCGTAGAGTTGTCAGTGCGCATGTCTTCACGCATGTCGCAAGTGGTGTCG…	MIRSNWISEHNYSLRLSPIARVIYGVESAKVEEVTAAPVPTESEARSNRPTHCVVGGAHAFILRISSFFGLAPLRFEARSNGFTVSISSAMCVYSYILVTVLVICTIFGLVAEINVGVELSVRMSSRMSQVVSTCDVLVVVATAGAGVYGAPQRMRNMLKFMENIASVDTSIGGQYSLVTERKLCGIILAILIFFSILIADDFTFYALQAKKLDREWDVVTNYLGFYLLWFVVLILELQFAFTALSVRARFSAVNDALALTARQVSVPVEKPKSSSPLNIYAIRVAPADSARSANVSLLVETMTGREHVVIIKRTASGEPRLIVSPCDAVRRLAALHGTLCDVVNSIDDSYGLPLIVILISTLLHLIVTPYFLIMEIIVSTNRIHFLVLQFLWCVTHML…
SfruGR10	ATGAAGGTGCTTTTCATTGGTGGTACATGCATAGGACTGAATCCAGTCACGGGACTTACACAAAAGGACTTGTCTAAAATGAGGTTCACAAGGTGCTCCTGGAAGCTTTTGTTTGCTGTGGTAATGGCTATTTTCCAGTCCATAGGAACCTGCTTATGTTTCTACAGGCTGTTCAGGATGCCATCGTCTCTTTCTGCTTTAGCTTTCGTAATATTCTTTTCAACAGCCTCCCTCACCACATATTCGTTTATGTGGATCGCCTCAAAATGGCCGGCTCTGATGAAGGAGCTGATCAGCTCTAAGCTGGATGAGTACATTGACCCTAACGTTATACGGAAATGCAACATAGCGTGCTGTGGTTTCATGGGAATGGCCACCATGGAACACGTGATGTCAATA…	MKVLFIGGTCIGLNPVTGLTQKDLSKMRFTRCSWKLLFAVVMAIFQSIGTCLCFYRLFRMPSSLSALAFVIFFSTASLTTYSFMWIASKWPALMKELISSKLDEYIDPNVIRKCNIACCGFMGMATMEHVMSIISRIGRILECNGDTGVDVGEVFIKVTSPWLYELDVPYIVGLAVVLQYFNIVATATWNYADIFIVNMSLYLTSILQQINKKIAATASKNYVPASKWGELREDYTRAMNLVKRFDDVLSGIVLISFANDLFFICMQLYNILANNIRTTQVLTKMCPAYENSKFHSMCISTVLFKNYKVSLLLKTRLKFSFSSYTRYYIYPAYLTYSSVYLFVRFLAVALVAARIHSASLVPGPILFAVPATSYCKEVERFQNQVNDGVVVAFSGLHFF…
SfruIR8a	ATGTCAATTTATTATTTATTTTTGTTGATTTTCTTTATTAATGTTGGGTGTGTTATATCTGAGCTGAGTTTGCGATTTGTATTCATAATAGAGGCACAGGAGCAGGATTTGACACGAGACATCGGGAGAGCTCTGAAATTGTCTGAAACTGTACGGCCTGATGTTAAACTCGATGATGCTATCGTCCTGCTTGATAGAGAAAATGATGAAGAGAGTAATAGGATTTTATGCGCCGCCATATCGAAAGGGGTATCAATGATAATAGATTTGAGTTGGTCTCCATGGCAAGTAGCCGAAGATTTGGCTTCGGAAGCTGGTATACCATTGGTGAGGACTTTGCTAGGCTCGCAGCAGCTGGTGAAGGCTCTGGACAGCTACCTGGAGTCCAGGAATGCTACT…	MSIYYLFLLIFFINVGCVISELSLRFVFIIEAQEQDLTRDIGRALKLSETVRPDVKLDDAIVLLDRENDEESNRILCAAISKGVSMIIDLSWSPWQVAEDLASEAGIPLVRTLLGSQQLVKALDSYLESRNATDAALILESESDVDRTLYELLGASNIRVWVHAGLTRDSAKALKTMRPEPSFYVIVGENGFVMDTYRRAVKEKLVRRNYRWNLVLTDYSSVEVGQLVLPTVILQSDPGECCKLLRKDECNCPSDFQRKQHIINSLILYLSEVYSKLEGDLTLTTSSIQCEDPQPSMNTTRDRLFKQFAEDSEISNETVFFWDGDRSGLFLRSRFMLSTYKPEDGQQAIATWSAGEDYKLLPGIELEPLRMFFRIGTAPAVPWTLMKLDPTTGEQMYNE…
SfruIR21a	ATGGCAGTACCGTGGTTCTGTGTAGTATTTCTTGCTTATCATGGAGTTTTTGGTGCACAAGTAATTATCGAGTATTACCCTTCTCAATCTGTTATAGATATGAATAATAAAATTGTCAGAAAAAGAGAAGTAAACAGTTCTGATGATGTTAATTTCAATATCAATGGAAGTGACAGTGACAGTTATTGGAGGCATTTTAATAACGATACTGATGATGGAGACATTCATAAAAGGGCCTTAGATCCAGTGTTTCACGGTCACCCAAAGACCAGAGAAGAATTGTGGAATGAACGTTTTCTTAACGAAACTACTTCATTTGATCAAACGCCATCGCTTGTGAATCTACTGCATAACATAACGTTGACATACCTAAAGGACTGTACACCGGTAATTCTTTAC…	MAVPWFCVVFLAYHGVFGAQVIIEYYPSQSVIDMNNKIVRKREVNSSDDVNFNINGSDSDSYWRHFNNDTDDGDIHKRALDPVFHGHPKTREELWNERFLNETTSFDQTPSLVNLLHNITLTYLKDCTPVILYDSQVMSKESYLVQNLMKGFPTTFIHGYINDDGELVEPELIHPTIECLHFILFLSDIKISAKILGKQPENKIIIIARSSQWAVQEFLASVTSRNFVNLLIVGQSFKEGDDATLESPYILYTHKLYTDGLGASKPVVLNSWTHGKFSREVNLFPLKMTEGYAGHRFVVAAANQPPFVFRRIKSDLDGGNPRVVWDGIELRLIKLLAERNNFSIEIIEPREPNLGPGDAVAKEITTGRADIAIAGMYLTNDRIRDMDMSLPHSHDCAVF…
SfruIR25a	ATGTCTTCTCTTACTGTTTTTCTTCTTTTCTATTTTATTCGCAACACATTTGGACAAACCACGCAAAATATTAATGTGTTGCTGATTAATGAAGAGAGCAATGCTTTAGCTGAGAAAGCTTTTGAAGTAGCGAAGGAATATGTGAGGCGGAACCCTAGCTTGGGTCTTGCCGTGGACCCTGTGATTGTGGTGGGGAATAGAACCGACGCCAAGGTTTTCTTGGAAAATGTTTGCAGAAAATACAACGATATGCTATCAGCGAAAAAGACTCCTCATGTAGTTCTCGACTTCACAATGACTGGAGTGGGTTCCGAAACGATTAAGTCGTTTACAGAAGCTTTGAGCTTGCCAACTATATCAGGGTCCTTTGGCCAAGTTGGCGACCTGCGCCAATGGCGC…	MSSLTVFLLFYFIRNTFGQTTQNINVLLINEESNALAEKAFEVAKEYVRRNPSLGLAVDPVIVVGNRTDAKVFLENVCRKYNDMLSAKKTPHVVLDFTMTGVGSETIKSFTEALSLPTISGSFGQVGDLRQWRSLNANQTRFLLQVMPPADILPEAIRAIVTKQDITNAAIIFDEFFVMDHKYKSLLQNIPTRHVITPVKSFEANEIKTQLESLRNLDIVNFFIVGSLRTIKNVLDAADKNQYFGRKTAWFALSLEKGDISCGCKNATIVHIRPTPDANSRDRLGKIKTTYSMNGEPEITSAFYFDLSLRTFLTIKSLLDSGKWPNDMKYITCDDYDGKNTPNRTLDLKTAFQEIKETPTYAPFYIPPDDPMNGRSYMEFSTDLLAITVKDGASISSHS…
SfruIR60a	ATGAATTTTAGTGTGGAAATCATGAGCCCTGGGAAAGAAGTGGAAATCTGTGATAAAGACAATTATAACCTCGGAGTTTTACACGTCGATACTTTCGTAGCCATACCGTCAGCCAATTATTTTATTATCATAATAGACAGTTATACAGATTTTTCATACTTAGCCAGCAAACTTATAAGGTCGCGTTCTTGGAATCCATTTGCAAAGTTCATCATTTTACTTTTCAACTACGTTCGGAACGATAAAATTAATATCGAATACGTTGAGAAAGTACTTAGCTGCCTCTTCAAATATAACGCAATAAATATTGTTATCGCCGTACCTCAAGCAAGTAATGTTCGTAATGCGATTATTTACAGTTGGAGACCTTACGATCCACCAAAGTATTGCGGTTACTTT…	MNFSVEIMSPGKEVEICDKDNYNLGVLHVDTFVAIPSANYFIIIIDSYTDFSYLASKLIRSRSWNPFAKFIILLFNYVRNDKINIEYVEKVLSCLFKYNAINIVIAVPQASNVRNAIIYSWRPYDPPKYCGYFNETAKDRLVAVNTCERGRLKYNNSVFEDKVPYDMNGCVMEILALQRQPFISDDEQYTSIEKIMIDRMLKRFKMKAHYHFLEGFRGERENVGEWNGALKKLSSKTGQLLLGGIFPDFDVHEDFETTTTYLADVYTWVVPRAPKSAPWVALVFVFKRLVWYSVIVCFVLCGIAWTVIGRLSGESPYNKSLFHCFLNTWITTMGFVTYLHPKKDSLRVYFVFLNMYCILFSAAYQTQLFDVLTRTSYDHQMNTVQELVDSGIKFGGYEE…
SfruIR64a	ATGAATTTGCTGTGTAACTTATTGCTAGCTCTTTCTGTAACAGATGTAAGACTAGTTATCGACATTTTTAAACTAAAAAATTTAAAAAACGGTGTAATATTTCATTGTTACGATAACTATGTCGTGAGTAATGTGCATAAAGTATTGAACGAGCATGGTATCTTGGTGGCGAGCGCTAACATTGATTATAACGTAACGTATAATGTGGCGACGTCTTATCCAAAGGTTGGATTAGTAATAGACGCCGCTTGTGAACGATGGACTTCAGTATTAGATTCGGATACAATATCCTTTCAAGGGTATTCCTTTATAATAATAACGGAGGATGTGACGGGGACTACCGAGATGTTATCCCAGTATCCCATAGAAGTGGACTCCGATGTCATTGTCGCCCATAAA…	MNLLCNLLLALSVTDVRLVIDIFKLKNLKNGVIFHCYDNYVVSNVHKVLNEHGILVASANIDYNVTYNVATSYPKVGLVIDAACERWTSVLDSDTISFQGYSFIIITEDVTGTTEMLSQYPIEVDSDVIVAHKINQTFNLYEVFNTGTKYRGTYNVRKVGHWNTSLFINSPNRWNLQGIFVKTAVIILTTPRIVNQTIEQYMEKPIKSQIDVDTVHRMKYFIMLKFMRDMYNISYDIHRVSTWGYQRNGSFDGMVNALYQGMAEIGGAPIFYRIDRGERVQYISEVWMSRHSFLFRHPKYPGGFYTIYTRPLSDVVWYCVVAMLAVTAVTLWVMLVVQNHKGDNEDSSLSLAGLVIWGAICQQGISINRESTSTKLVIFTTFVYAVTLYQYYNATIVSS…
SfruIR75a	ATGATCCTACTCAGCGTGCTGTGCTGTCTTTTCCTAACTGCATCTGGGTTTAACTTGGATGTAATTAATTTAGTCACTGATTATGTATTGTATAAAGATTTGAGATATGTCTGCTACTTTACCTGTGAAACTCCTTATTATAACAACATCTTAGTACACAAGTTAACAGGAGAGAATGTCCGCGTGTCTGTGAGGCGTATCGATGGAGGTGGCAATGTAGATGTAGCGAGGGTTGGACATCAGACCACCGCGCCTGTGGGAGTCCTGGTCGATGGACATTGCAGTCAGACGCAAGCATTGCTACACCAGGCTTCCGTCAGTAAATTGTTTGACGCCGTGCACCCCTGGCTCGTGCTGACCGACATTGAAGATGATAACTGCACAGAATACGTCATGCAG…	MILLSVLCCLFLTASGFNLDVINLVTDYVLYKDLRYVCYFTCETPYYNNILVHKLTGENVRVSVRRIDGGGNVDVARVGHQTTAPVGVLVDGHCSQTQALLHQASVSKLFDAVHPWLVLTDIEDDNCTEYVMQTFQWLNLSVNADVAVVANGGDSFTIIDVYNFGRIQGNGLETALLGTWQPDRGLHIVLKGYKYYNRWDFHNLTLRAISVIVDQPKVFYPEMLSEMAYTAGVAAMTKITSQMLNTIKERHNFRFNYSIAGRWIGSPERNSTMAVTNTLFWEEQDLSSTCARIFPKWLNWVDIYHPPTTNLQTKFYYLIPEKGVGQYENRFLTPLSHGVWCCAFFAGIACTLVLAAAARMEDRPKPGLYAFFSVFAAVCQQGYEDGVQLLEQTLSSQGR…
SfruIR75d	ATGGAGCTAATAAGTTTCGTACTGAGCTACTTCATCACCAAGGACCTGTCCATGATGACTGCCTTCATCTGCTGGCCCCCAGAGCAAGCTCTAGAGCTGCAGCGCGGCGCACGAGGTGCGGGCGTGAGACTCGCCGTGGTCTCCGAGCCGCAGCGCGCCGCTCCAATGACGCCGGCTGGCTACTTCAGGGAGGCCATGCTGCTGGACCTCAACTGTCCTGATACTCACCTTGTTCTTGAAAAGGCCTCCGGCTCTCGTGTACTGAACAGGCGTCACTCATGGCTACTGCTCCACAACTCATCAGCCGAGCCGGCGCTCGTGGAGGAGACCCTGAATGCGTACGAGATCCTGCCCGACGCAGACGTTGTGTGGTCCTCTCCTGACACTATGGTGGACGTG…	MELISFVLSYFITKDLSMMTAFICWPPEQALELQRGARGAGVRLAVVSEPQRAAPMTPAGYFREAMLLDLNCPDTHLVLEKASGSRVLNRRHSWLLLHNSSAEPALVEETLNAYEILPDADVVWSSPDTMVDVYKTKPNQPLLQVELGLSRNSSHQELLSLWGALPTAVTRRRDLRNVSLKGISVVTEPDNFKGWADLRNRQIDTFPKFTYPLMMLLAQDLHFRFDLRQVDFYGVSHNGSFDGLVGHLQRREAEVGLASLFMRHDRMQVADFFSETCVLACAFIFRQPSRSAVSNVFLAPFSAGVWGASACVAASAALLLVALRRLRQRTRASTDLRLFTLLEAITFALGSLCQQGFHRTPPVTSVRVVMFSTLLTSLFVFTAYSAKIVAILQTPSNAL…
SfruIR75p	ATGTCCGCCGCACGACTATGTATACCGCAACGATTGACGGCGCCCAGCGTCGGCGACAGTAGAGATCCAAGACAGTCATTCATGTCCGTGAGACGCACCGGACTTCAAGGATCCGGTATTTTCATGGTTGTATCTATTGAAGATCCTGGTTTACTGGAGTTGCAATGGTTTTGGGAGGTTGTGGCTGGTTTCTCCCATAAAAAAGGTGACGAATACCTGCTCATTGAAGAGTTGGGAATTGAATGTAGGAAAACATCCAGAAATATGGACGCTCACATTTTAGTTCCAACTCTAGCTGTATTTATTTTTTTAGTAAAATATGTTGATAGTAATGATTTTGATCTCGATGTCATTTCATCTTTTGTGACGTTAGATGAGAGGCCTGTGTCTCTACTTATA…	MSAARLCIPQRLTAPSVGDSRDPRQSFMSVRRTGLQGSGIFMVVSIEDPGLLELQWFWEVVAGFSHKKGDEYLLIEELGIECRKTSRNMDAHILVPTLAVFIFLVKYVDSNDFDLDVISSFVTLDERPVSLLIPFVCWKQHDLKSLARRMCEVGVSTATSLQYNRTEYDLQYVLIIADLSCEGTDRFLVKASKEGYFKAPYRWLLLNYEDDDTALLHADILVDSDVVLVNKIHDQEYWFVEAYKISENSEIIHTKRLIWRRNNTKLDKNITFMDQNNVTDTYNTTSPVIYQYNDIKNNRLGVPTNTDVLKVTVTKYGRVEDYRSSNVLSSRRYDLRGHTLTMVNVITDSNETRLHMNDRLYLHQDCITKMSYAVVSICFHMLNATERLLFTHTWGYKDK…
SfruIR76b	ATGGCCGGCATAGAACTAATCATATCGTCGATATGTAACGCCACCTTCTGCGAAGTACCTTACAATGAGACTTATCAAGCGCCAGACGCATTGGCGGAGAAGGACATCAATTTCATGAGTTTGATGAAGGAAGTCAATGGAAAACACATCAAAGTTACGACGTATAACAATACTCCACTGAGTTCGACAGAATTTGAAAATGGCACGGTGGTCGGTAAAGGGGTGGCTTTCACCATCATGAATATTCTGCGGAAAAAGTTCAACTTTACTTATGAAGTGATACTACCTACGAAGAACTTCGAACTGGGAGATAAAATCAGCGATGACTCTATAATAGGACTCCTGAACACCAGCAAAGTGGACATGGCCGTTGCATTTATACCAACATTGCTACCGTAT…	MAGIELIISSICNATFCEVPYNETYQAPDALAEKDINFMSLMKEVNGKHIKVTTYNNTPLSSTEFENGTVVGKGVAFTIMNILRKKFNFTYEVILPTKNFELGDKISDDSIIGLLNTSKVDMAVAFIPTLLPYREKVSFSIDLDEGVWVMMLKRPKESAAGSGLLAPFNDLVWYLVLAAVLTFGPCITFFTRVRSKLITDDEGVLPLKPSFWFVYSAFLKQGTNLSPEANTTRVLFVTWWLFMILLSAFYTANLTAFLTLSKFTLAIESPRDLYQKNNRWVASAGSSVEHVVKTEGEDLYFLNTMINSGKARFLSVLGDKDFLEHVKKGEVLVKEQTVVDHLMYNDYISKKDVEESEKCTYVVAPSAFMKKQRAFAYPVGSKLKGLFDPVLTQIFQAGI…
SfruIR93a	ATGGTTTCCCGAGTGGTGCAGTCTCTAACATCACAGATAGACGACGAGAGTGCCTCGCCTGTCTCCGTCACGGTGTTCAAGATGAAACACGAGATCAACGAGTACTTGAGACGGAAAGAGATGTATAGGGTCCTGTCTAAATTACCCGTGCAGTACATAGGTGAAAATTTCATAGCAGTAGTGACGTCAGATGTGATGACGACAATGGCGGAGACGGCTCGCAATCTGCTCATGTCACACACACAGGCTCAGTGGCTATACGTCATATCTGATACCAACGCCCAGAGGGGGAACCTGAGCAGTCTCATCAATGATCTTTACGAGGGAGAGAACGTTGCCTACATTTATAACATGACTGATAATAGTCCCGATTGTAAGAACGGCATAATGTGTTACTGC…	MVSRVVQSLTSQIDDESASPVSVTVFKMKHEINEYLRRKEMYRVLSKLPVQYIGENFIAVVTSDVMTTMAETARNLLMSHTQAQWLYVISDTNAQRGNLSSLINDLYEGENVAYIYNMTDNSPDCKNGIMCYCKELMDAFISALDAAIQDEFDVAAQVSDEEWEAIRPNKMQRRDKLLKHMQNYIAAKSRCGNCSTWRALAADTWGATYRGFTETTDIVNDSNMNATNRVIDKIDLLNVGIWRPIDAVRFEDVLFPHIHHGFRGKELPIITYHNPPWTILQRNESGAIVKYGGLIFDIVNQLAINKNFTIKVILASVLKKELSNDTTTDMMHSMEAKLTISAIAKGQGALAAASFTVLADPVPGINYTIPVSIQSYAFLIARPRELSRALLFLLPFTTD…

## Sheet: Sheet2
			42	tatacaaagaagagaagcaacacttctacacaatcgaaaatt
			42	TATACAAAGAAGAGAAGCAACACTTCTACACAATCGAAAATT
			429	MRLQIIKDFLLKQYFDFDRPDINLYNFHPQLRIFLAVKGVFFTNRGSRLRLIWPSICIQLSIIAMTFEEMFIYRGVTIKDYSFATECFCYWVLLGCIPVVYVSILVHTNKIYDIVVKMNEEFIYVCSLGPVYRKPFLEGQLLIWQLCYAWFGFVSFVGGLYVVFPLAGLIYQSLFATLDENTTRPLQFPMWLPHDDPYRTPNYELFLLIQSTLCFCFVQTFCVYVYTLFHILLHYYIIMDMIIIDFSVIFADLEESVALLPRYDTRRMETQRILNARIEKIVKWHLSVFRAVKTVSSIYGPPLVYQVSFSSIAICLIAYQIAEKLDQGSLDILFSLLSICACLQLWIPCHLGTMIRNKAFEVGDAGWKCGWHETPLGLMIRTDIIIIILRAQQPVTIKY…
			0
			379	MALTVLERFYLIDDGFFSFNIKYLFFVGLWPEKTLTRNQKILYKIYEIFIHTLTIIFLIMAGIGTYQHNDDLLIVLSNMDKSLVVYNFFLKTIIFLIKRDQLKDLIDEIEASGDEVTKERKKLMANYVMVITGITAAVVSAFSILALLEGAMSIEAWMPFDPMESSMNLVLSLQIIAVCVFPALCRAFAMQGLVCSMIRYLCDQLIHLQKELRSLDYVKDTEMITRMKFKMIIRKHIRLMSYSMKMESIFKEYFLVQNLAVTVELCLNAVMMTTVGVQQITLLFSFLVYLVLALINAYIYCYLGNELIIQSEGIALAAYESTWTSWPVDLQKDLLIVINASQRPLKLSAGGMALLSIQTFSQALYNGYSIFAVLNDAVN
